# Supplementary material for: Continuous femoral nerve block is more effective than continuous adductor canal block for treating pain after total knee arthroplasty: A randomized, double-blind, controlled trial
Source: Medicine (Baltimore). 2019 Sep 27;98(39):e17358. doi: 10.1097/MD.0000000000017358 (PMC6775428; doi:10.1097/MD.0000000000017358)
Supplement: Supplemental Digital Content [file medi-98-e17358-s001.xlsx]

## Sheet: kolano_mod
sex	age	height	weight	BMI	Type of block	flexion admission	sitting admission	standing admission	walking admission	Lovett's admission	flexion 8	sitting 8	standing 8	walking 8	Lovett's 8	VAS 8	flexion 24	sitting 24	standing 24	walking 24	Lovett's 24	VAS 24	flexion 48	sitting 48	standing 48	walking 48	Lovett's 48	VAS 48	flexion discharge	sitting dicharge	standing discharge	walking discharge	Lovet's discharge	VAS discharge	length of stay	Total MF	BMI
K	76	154	72	30.3593	FNB	110	Y	Y	N	5	30	N	N	N	1	10	50	Y	Y	N	2	20	90	Y	Y	Y/N	4	30	110	Y	Y	Y/N	5	20	9	18	30.3
K	77	162	94	35.8177	FNB	110	Y	Y	Y	5	0	N	N	N	1	20	50	Y	Y	N	3	30	90	Y	Y	Y	4	50	120	Y	Y	Y	5	20	9	12	35.8
K	65	164	83	30.8596	FNB	110	Y	Y	Y	4	10	N	N	N	1	20	60	Y	Y/N	N	2	30	90	Y	Y	N	3	30	90	Y	Y	Y	4	20	10	20	31.3
M	71	175	100	32.6531	FNB	110	Y	Y	Y	4	0	N	N	N	0	20	10	Y	Y/N	N	1	30	60	Y	Y	Y/N	3	20	90	Y	Y	Y	4	20	9	15	32.67
M	66	170	97	33.564	FNB	90	Y	Y	Y	5	0	N	N	N	1	20	60	Y	Y/N	N	2	30	90	Y	Y	Y	4	30	100	Y	Y	Y	4	20	9	15	33.5
K	71	164	82	30.4878	FNB	110	Y	Y	Y	5	0	N	N	N	0	0	90	Y	N	N	3	10	90	Y	Y	N	4	20	120	Y	Y	Y	5	20	10	10	30.5
K	65	160	75	29.2969	FNB	100	Y	Y	Y	5	0	N	N	N	1	0	40	Y	N	N	1	10	60	Y	Y	Y	3	20	90	Y	Y	Y	4	20	9	14	29.3
K	69	158	109	43.6629	FNB	90	Y	Y	N	3	0	N	N	N	0	30	30	Y	Y	N	1	30	70	Y	Y	N	3	30	90	Y	Y	Y	4	30	9	15	43.3
K	74	162	78	29.7211	FNB	100	Y	Y	Y	4	10	N	N	N	1	10	30	Y	N	N	1	20	60	Y	Y	N	2	30	90	Y	Y	Y	4	10	9	14	29.77
K	57	158	70	28.0404	FNB	120	Y	Y	Y	5	0	N	N	N	1	20	60	Y	Y/N	N	2	30	90	Y	Y	Y/N	4	30	120	Y	Y	Y	5	20	8	12	28.07
M	66	178	110	34.7178	FNB	100	Y	Y	Y	4	0	N	N	N	0	20	30	Y	N	N	2	30	70	Y	Y	N	3	30	90	Y	Y	Y	4	20	8	15	34.81
K	71	175	78	25.4694	FNB	100	Y	Y	Y	4	10	N	N	N	1	30	40	Y	Y	N	2	40	70	Y	Y	N	3	20	110	Y	Y	Y	4	20	10	12	25.49
K	77	164	97	36.0648	FNB	90	Y	Y	Y/N	4	0	N	N	N	1	30	60	Y	Y/N	N	2	40	90	Y	Y	Y	4	30	120	Y	Y	Y	4	20	10	16	36.1
K	76	165	80	29.3848	FNB	110	Y	Y	Y	5	10	N	N	N	1	30	30	Y	Y	N	2	40	60	Y	Y	Y/N	3	20	100	Y	Y	Y	4	20	23	15	29.41
M	76	172	80	27.0416	FNB	120	Y	Y	Y	5	0	N	N	N	0	20	20	Y	N	N	1	20	40	Y	Y	N	2	30	95	Y	Y	Y	4	20	9	14	27.11
K	67	154	88	37.1058	FNB	90	Y	Y	Y	4	10	N	N	N	1	40	30	Y	Y	N	2	50	60	Y	Y	Y/N	3	50	90	Y	Y	Y/N	4	30	9	22	37.13
K	69	158	74	29.6427	FNB	100	Y	Y	Y	4	0	N	N	N	0	30	20	Y	N	N	1	30	60	Y	Y	Y/N	2	20	100	Y	Y	Y	4	20	10	12	29.71
M	77	182	110	33.2085	FNB	90	Y	Y	Y	4	0	N	N	N	0	10	30	Y	N	N	1	30	60	Y	Y	N	3	30	90	Y	Y	Y/N	4	10	8	16	31.13
K	62	168	79	27.9904	FNB	90	Y	Y	Y	4	0	N	N	N	0	10	30	Y	N	N	1	30	50	Y	Y	Y/N	3	30	90	Y	Y	Y/N	4	10	8	12	28.01
K	57	156	95	39.0368	FNB	90	Y	Y	Y/N	3	0	N	N	N	1	40	40	Y	N	N	2	40	60	Y	Y	N	3	50	90	Y	Y	Y/N	4	30	8	15	39
M	70	158	60	24.0346	FNB	100	Y	Y	Y	4	10	N	N	N	1	30	60	Y	Y	N	2	40	70	Y	Y	Y/N	3	40	100	Y	Y	Y	4	20	8	12	24
K	71	160	84	32.8125	FNB	95	Y	Y	Y	4	0	N	N	N	1	50	40	Y	N	N	2	40	60	Y	Y	Y/N	3	40	100	Y	Y	Y	4	20	8	15	32.8
M	67	187	100	28.5968	FNB	110	Y	Y	Y	4	0	N	N	N	1	20	40	Y	N	N	2	40	60	Y	Y	Y/N	3	30	100	Y	Y	Y	4	10	9	15	28.6
K	63	172	74	25.0135	FNB	90	Y	Y	Y/N	4	10	N	N	N	1	40	60	Y	Y	N	2	50	70	Y	Y	Y	3	40	100	Y	Y	Y/N	4	20	9	12	25
K	61	166	89	32.2979	FNB	120	Y	Y	Y	4	0	N	N	N	0	0	0	Y	N	N	1	10	40	Y	Y	Y/N	2	20	90	Y	Y	Y/N	4	20	7	20	32
K	67	165	75	27.5482	FNB	110	Y	Y	Y	5	0	N	N	N	1	40	40	Y	Y	N	2	30	60	Y	Y	Y/N	3	30	100	Y	Y	Y	4	10	8	20	29
K	75	150	60	26.6667	FNB	110	Y	Y	Y	4	30	N	N	N	1	20	60	Y	Y/N	N	2	30	90	Y	Y	Y	3	40	110	Y	Y	Y	5	20	9	18	26.6
K	67	160	71	27.7344	FNB	110	Y	Y	Y	4	0	N	N	N	0	20	20	Y	N	N	1	30	60	Y	Y	N	3	30	100	Y	Y	Y	4	10	8	12	27.73
K	75	158	90	36.0519	FNB	90	Y	Y	Y/N	4	10	N	N	N	2	30	60	Y	N	N	2	20	60	Y	Y	Y/N	3	40	100	Y	Y	Y	4	20	8	15	36
K	66	160	97	37.8906	FNB	90	Y	Y	Y/N	4	10	N	N	N	1	40	60	Y	Y	N	2	40	60	Y	Y	Y/N	3	30	90	Y	Y	Y	4	20	8	12	37
K	70	166	74	26.8544	FNB	110	Y	Y	Y	4	0	N	N	N	0	20	20	Y	Y	N	1	10	40	Y	Y	N	2	30	100	Y	Y	Y	4	20	8	12	26.9
K	64	160	88	34.375	FNB	110	Y	Y	Y	5	10	N	N	N	1	30	40	Y	Y	N	1	30	60	Y	Y	Y	3	50	100	Y	Y	Y	4	10	9	14	34.37
K	66	164	78	29.0006	FNB	95	Y	Y	Y/N	4	0	N	N	N	1	30	60	Y	N	N	2	40	70	Y	Y	Y	3	40	100	Y	Y	Y	4	10	10	12	29
K	67	168	81	28.699	FNB	110	Y	Y	Y	4	0	N	N	N	0	20	20	Y	N	N	1	20	60	Y	Y	Y/N	3	20	100	Y	Y	Y	4	20	8	12	28.72
K	73	162	70	26.6728	FNB	110	Y	Y	Y	4	0	N	N	N	0	20	30	Y	N	N	1	20	60	Y	Y	Y	2	30	100	Y	Y	Y	4	20	9	12	26.71
M	62	178	100	31.5617	FNB	90	Y	Y	Y/N	4	0	N	N	N	0	10	40	Y	Y	N	2	20	70	Y	Y	Y/N	3	30	90	Y	Y	Y/N	4	20	9	18	31.64
K	64	163	80	30.1103	FNB	110	Y	Y	Y	4	10	N	N	N	1	30	40	Y	N	N	2	40	80	Y	Y	Y/N	3	40	100	Y	Y	Y	4	20	9	14	30.8
K	72	156	80	32.8731	FNB	100	Y	Y	Y	4	10	N	N	N	0	30	40	Y	Y	N	2	40	60	Y	Y	Y	3	30	100	Y	Y	Y	4	10	7	16	32.9
K	69	160	68	26.5625	FNB	100	Y	Y	Y	4	10	N	N	N	1	30	40	Y	Y	N	2	30	80	Y	Y	Y	3	30	110	Y	Y	Y	4	20	10	12	26.56
K	71	160	72	28.125	FNB	110	Y	Y	Y	4	10	N	N	N	1	30	30	Y	Y	N	2	30	70	Y	Y	Y/N	3	40	100	Y	Y	Y	4	20	9	14	28.125
K	74	168	74	26.2188	FNB	110	Y	Y	Y	4	0	N	N	N	0	20	20	Y	Y	N	2	10	50	Y	Y	N	2	20	100	Y	Y	Y	4	10	10	12	26.4
K	67	164	79	29.3724	FNB	100	Y	Y	Y	4	0	N	N	N	1	10	40	Y	Y	N	2	30	60	Y	Y	N	2	30	90	Y	Y	Y	4	10	7	14	29.4
K	71	164	69	25.6544	ACB	90	Y	Y	Y/N	4	0	N	N	N	1	40	60	Y	Y	N	2	30	90	Y	Y	Y/N	4	30	100	Y	Y	Y/N	5	20	10	18	25.7
K	69	162	75	28.578	ACB	100	Y	Y	Y/N	4	20	N	N	N	1	60	40	Y	Y	N	2	40	60	Y	Y	Y/N	3	30	90	Y	Y	Y	4	30	11	18	28.6
K	65	160	82	32.0312	ACB	100	Y	Y	Y	4	0	N	N	N	1	40	40	Y	Y	N	2	40	60	Y	Y	Y/N	3	20	90	Y	Y	Y	4	20	16	18	32.03
K	65	164	85	31.6032	ACB	90	Y	Y	N	3	10	N	N	N	1	40	40	Y	Y	N	2	30	60	Y	Y	Y/N	3	30	90	Y	Y	Y/N	3	30	10	18	31.7
K	57	168	103	36.4938	ACB	90	Y	Y	Y/N	4	0	N	N	N	1	40	40	Y	Y	N	2	40	60	Y	Y	Y	3	50	100	Y	Y	Y/N	4	10	8	18	36.5
K	74	165	79	29.0174	ACB	100	Y	Y	Y	4	10	N	N	N	1	40	40	Y	Y	Y	2	30	60	Y	Y	Y	3	40	90	Y	Y	Y	4	10	7	18	29.04
K	82	166	66	23.9512	ACB	110	Y	Y	Y	4	10	N	N	N	1	50	40	Y	Y	Y	2	40	60	Y	Y	Y	3	30	90	Y	Y	Y	4	10	8	18	29.81
M	64	163	84	31.6158	ACB	110	Y	Y	Y	4	10	N	N	N	1	30	30	Y	Y	N	2	40	70	Y	Y	Y	3	40	100	Y	Y	Y	4	10	9	18	31.69
K	60	162	82	31.2452	ACB	110	Y	Y	Y	5	10	N	N	N	1	60	30	Y	Y	Y/N	3	40	60	Y	Y	Y/N	3	30	90	Y	Y	Y	4	20	7	18	31.3
K	76	167	88	31.5537	ACB	110	Y	Y	Y	4	10	N	N	N	0	20	40	Y	Y	N	1	40	70	Y	Y	Y	3	30	100	Y	Y	Y	4	10	8	18	31.65
K	61	158	69	27.6398	ACB	100	Y	Y	Y	4	0	Y	N	N	1	40	30	Y	Y	N	2	30	60	Y	Y	Y	3	30	100	Y	Y	Y	4	10	9	18	27.71
K	62	166	78	28.306	ACB	100	Y	Y	Y	4	10	N	N	N	1	40	30	Y	Y	Y	2	30	70	Y	Y	Y	3	40	90	Y	Y	Y	4	20	9	18	28.31
K	69	164	80	29.7442	ACB	120	Y	Y	Y	4	10	N	N	N	1	40	30	Y	Y	N	2	50	80	Y	Y	Y	3	30	100	Y	Y	Y	4	20	13	20	29.85
K	73	160	80	31.25	ACB	110	Y	Y	Y/N	4	0	Y	N	N	0	40	30	Y	Y	N	1	40	70	Y	Y	Y	3	40	100	Y	Y	Y	4	20	12	20	31.25
K	76	160	90	35.1562	ACB	90	Y	Y	Y/N	4	10	N	N	N	1	50	40	Y	Y	Y	2	40	70	Y	Y	Y	3	30	100	Y	Y	Y	4	20	9	20	35.1
K	73	166	74	26.8544	ACB	110	Y	Y	Y	5	0	N	N	N	1	50	30	Y	Y	N	1	40	70	Y	Y	Y/N	3	30	100	Y	Y	Y	4	20	8	20	26.9
K	57	162	88	33.5315	ACB	110	Y	Y	Y	4	10	N	N	N	1	30	40	Y	Y	N	3	40	80	Y	Y	Y/N	3	40	90	Y	Y	Y	5	30	8	20	33.5
M	69	174	82	27.0842	ACB	110	Y	Y	Y	4	0	Y	N	N	1	30	40	Y	Y	N	2	40	70	Y	Y	Y	3	40	100	Y	Y	Y	4	10	7	20	27.08
K	72	162	78	29.7211	ACB	100	Y	Y	Y	4	10	N	N	N	1	30	30	Y	Y	N	2	40	90	Y	Y	Y	3	30	90	Y	Y	Y	4	10	18	20	29.77
M	64	172	80	27.0416	ACB	110	Y	Y	Y	5	10	N	N	N	1	40	30	Y	Y	N	2	30	60	Y	Y	Y/N	3	60	100	Y	Y	Y	5	20	7	20	27.11
K	66	160	74	28.9062	ACB	120	Y	Y	Y	5	10	N	N	N	1	50	50	Y	Y	Y	2	40	80	Y	Y	Y	3	30	100	Y	Y	Y	4	20	8	20	28.9
K	75	160	88	34.375	ACB	100	Y	Y	Y	4	10	N	N	N	0	50	30	Y	Y	N	2	30	70	Y	Y	Y	3	60	100	Y	Y	Y	4	10	11	20	34.37
K	67	166	82	29.7576	ACB	100	Y	Y	Y	4	10	Y	N	N	1	40	40	Y	Y	Y	2	40	60	Y	Y	Y	2	50	100	Y	Y	Y	4	20	8	20	30.14
K	70	153	71	30.3302	ACB	110	Y	Y	Y	4	10	N	N	N	1	20	30	Y	Y	N	2	30	80	Y	Y	Y	3	40	100	Y	Y	Y	4	10	8	20	28.06
K	64	162	78	29.7211	ACB	90	Y	Y	Y/N	3	10	Y	N	N	0	40	40	Y	Y	N	2	40	60	Y	Y	N	2	30	90	Y	Y	Y/N	3	10	9	20	29.97
K	68	166	75	27.2173	ACB	120	Y	Y	Y	4	10	N	N	N	1	50	50	Y	Y	N	2	30	70	Y	Y	Y	2	30	110	Y	Y	Y	4	30	8	20	27.22
M	69	180	110	33.9506	ACB	100	Y	Y	Y/N	4	10	N	N	N	1	30	40	Y	Y	N	2	40	70	Y	Y	Y/N	3	30	90	Y	Y	Y/N	4	20	8	20	33.95
K	72	168	93	32.9507	ACB	100	Y	Y	Y	5	10	N	N	N	1	30	40	Y	Y	Y	2	40	60	Y	Y	Y	3	30	100	Y	Y	Y	4	20	9	20	32.82
K	68	162	88	33.5315	ACB	90	Y	Y	Y	5	10	N	N	N	1	50	40	Y	Y	Y	2	40	60	Y	Y	Y	3	50	90	Y	Y	Y	4	20	9	22	33.53
K	66	160	90	35.1562	ACB	100	Y	Y	Y/N	4	10	N	N	N	1	40	40	Y	Y	N	2	50	70	Y	Y	Y	3	40	90	Y	Y	Y	4	20	9	22	38.6
K	69	164	95	35.3212	ACB	100	Y	Y	Y/N	4	10	N	N	N	1	40	40	Y	Y	N	2	50	70	Y	Y	Y/N	3	40	90	Y	Y	Y/N	4	10	10	22	35.4
K	66	154	80	33.7325	ACB	100	Y	Y	Y	4	10	N	N	N	2	60	50	Y	Y	Y	3	40	80	Y	Y	Y	3	30	100	Y	Y	Y	4	20	7	22	29.8
K	66	170	92	31.8339	ACB	110	Y	Y	Y	4	10	N	N	N	1	40	40	Y	Y	N	2	50	70	Y	Y	Y	3	40	90	Y	Y	Y	4	10	15	22	31.83
K	70	164	90	33.4622	ACB	90	Y	Y	Y/N	4	10	N	N	N	1	40	40	Y	Y	N	2	30	60	Y	Y	Y/N	3	40	90	Y	Y	Y/N	4	30	7	22	33.58
K	63	150	99	44	ACB	100	Y	Y	Y/N	4	10	Y	N	N	1	40	30	Y	Y	N	2	50	50	Y	Y	Y/N	3	20	90	Y	Y	Y/N	4	20	8	22	44
K	61	168	88	31.1791	ACB	100	Y	Y	Y	4	0	N	N	N	0	40	30	Y	Y	N	2	30	70	Y	Y	Y	3	30	100	Y	Y	Y	4	20	9	22	31.2
K	68	162	88	33.5315	ACB	120	Y	Y	Y	4	10	N	N	N	0	60	30	Y	Y	N	2	40	60	Y	Y	Y	3	40	100	Y	Y	Y	4	20	7	22	29.7
M	54	174	130	42.9383	ACB	90	Y	Y	N	4	10	N	N	N	1	40	50	Y	Y	N	2	30	70	Y	Y	N	3	40	90	Y	Y	Y/N	4	20	8	24	42.9
M	55	174	110	36.3324	ACB	100	Y	Y	Y	4	10	N	N	N	1	40	40	Y	Y	N	3	50	60	Y	Y	Y	4	40	90	Y	Y	Y	4	20	8	24	36.42
K	70	158	92	36.8531	ACB	90	Y	Y	Y/N	4	0	N	N	N	0	40	30	Y	Y	N	1	30	60	Y	Y	Y/N	2	30	80	Y	Y	Y/N	4	20	8	24	36.94
K	71	160	80	31.25	ACB	120	Y	Y	Y	5	0	Y	N	N	1	30	30	Y	Y	N	2	40	60	Y	Y	Y	3	40	95	Y	Y	Y	4	20	8	24	31.25
M	68	178	104	32.8241	ACB	100	Y	Y	Y/N	4	10	N	N	N	1	30	40	Y	Y	N	3	40	70	Y	Y	Y	4	40	90	Y	Y	Y	5	30	8	25	32.91
M	70	174	100	33.0295	ACB	110	Y	Y	Y	4	10	N	N	N	1	30	40	Y	Y	N	2	40	60	Y	Y	Y/N	2	40	90	Y	Y	Y	4	30	7	25	33.03
